# Supplementary material for: A LETM2-Regulated PI3K-Akt Signaling Axis Reveals a Prognostic and Therapeutic Target in Pancreatic Cancer
Source: Cancers (Basel). 2022 Sep 28;14(19):4722. doi: 10.3390/cancers14194722 (PMC9564284; doi:10.3390/cancers14194722)
Supplement: Supplementary file 1 [file cancers-14-04722-s001.zip]

Archive with 21 entries (21 files):
- Figure S1 Correlation analysis between LETM2 expression and signaling pathway..tif
- Figure S2 Correlation analysis between LETM2 expression and immune infiltration..tif
- Figure S3 Source Western-blot Images for Figure 3A.tif
- Figure S4 The bioinformatic analysis of relative expression of LETM2 in PAAD cell lines via CCLE database.tif
- Figure S5 Source Western-blot Images for Figure 4A.tif
- Figure S6 Source Western-blot Images for Figure 4D.tif
- Figure S7 Source Western-blot Images for Figure 5A.tif
- Figure S8 Source Western-blot Images for Figure 6E.tif
- Supplementary Materials Figures.pdf
- Table S1 Abbreviation of Cancer full Name in TCGA+GTEx dataset..pdf
- Table S10 Source data for Figure 4D.pdf
- Table S11 Source data for Figure 5A.pdf
- Table S12 Source data for Figure 6E.pdf
- Table S2 Primers used in qRT-PCR analysis.pdf
- Table S3 LETM2 siRNA sequences.pdf
- Table S4 Pan-cancer analysis of LETM2 expression in TCGA dataset..pdf
- Table S5 Pan-cancer analysis of LETM2 expression in TCGA+GTEx dataset.pdf
- Table S6 Pan-cancer analysis of LETM2 expression in GEPIA database..pdf
- Table S7 Source data for Figure 3A.pdf
- Table S8 The correlation between IHC score of LETM2 and the clinical characteristic in PDAC patients..pdf
- Table S9 Source data for Figure 4A.pdf
